# Supplementary material for: Changes in Toxin Production, Morphology and Viability of Gymnodinium catenatum Associated with Allelopathy of Chattonella marina var. marina and Gymnodinium impudicum
Source: Toxins (Basel). 2022 Sep 3;14(9):616. doi: 10.3390/toxins14090616 (PMC9505736; doi:10.3390/toxins14090616)
Supplement: Supplementary file 1 [file toxins-14-00616-s001.zip]

Archive with 4 entries (2 files):
- toxins-1874016-supplementary/
- toxins-1874016-supplementary/Suppementary material 1874016/
- toxins-1874016-supplementary/Suppementary material 1874016/Fernandez-Herrera et al 2022_Supplementary_Material_Toxins.pdf
- toxins-1874016-supplementary/Suppementary material 1874016/Video S1.mp4
